# Supplementary material for: Continental Refugium in the Mongolian Plateau during Quaternary Glacial Oscillations: Phylogeography and Niche Modelling of the Endemic Desert Hamster, Phodopus roborovskii
Source: PLoS One. 2016 Feb 3;11(2):e0148182. doi: 10.1371/journal.pone.0148182 (PMC4740458; doi:10.1371/journal.pone.0148182)
Supplement: S1 Table — (XLSX) [file pone.0148182.s002.xlsx]

## Sheet: Sheet1
S1 Table. Sample localities and genbank accession number.
Country	Location	Code	Locality No.	Number	Latitude	Longitude	Elevation	Literature source	Accession number
				of samples
China	Bayanhaote, NM	BYH1	1	5	38.93	105.65	1488	this study	KJ813085	KJ813019
China	Bayanhaote, NM	BYH2	1	5	38.93	105.65	1488	this study	KJ813086	KJ813020
China	Bayanhaote, NM	BYH3	1	5	38.93	105.65	1488	this study	KJ813087	KJ813021
China	Bayanhaote, NM	BYH4	1	5	38.93	105.65	1488	this study	KJ813088	KJ813022
China	Bayanhaote, NM	BYH5	1	5	38.93	105.65	1488	this study	KJ813089	KJ813023
China	Bayannaoer, NM	BYN1	2	6	40.39	106.96	1055	this study	KJ813092	KJ813026
China	Bayannaoer, NM	BYN2	2	6	40.39	106.96	1055	this study	KJ813093	KJ813027
China	Bayannaoer, NM	BYN3	2	6	40.39	106.96	1055	this study	KJ813094	KJ813028
China	Bayannaoer, NM	BYN4	2	6	40.39	106.96	1055	this study	KJ813095
China	Bayannaoer, NM	BYN5	2	6	40.39	106.96	1055	this study	KJ813096	KJ813029
China	Bayannaoer, NM	BYN6	2	6	40.39	106.96	1055	this study	KJ813097	KJ813030
China	Dachaidan, QH	DCD1	3	5	37.86	95.36	3197	this study	KJ813121	KJ813053
China	Dachaidan, QH	DCD2	3	5	37.86	95.36	3197	this study	KJ813122	KJ813054
China	Dachaidan, QH	DCD3	3	5	37.86	95.36	3197	this study	KJ813123	KJ813055
China	Dachaidan, QH	DCD4	3	5	37.86	95.36	3197	this study	KJ813124	KJ813056
China	Dachaidan, QH	DCD5	3	5	37.86	95.36	3197	this study	KJ813125	KJ813057
China	Delingha, QH	DLH1	4	12	37.37	97.36	2996	this study	KJ813082	KJ813016
China	Delingha, QH	DLH2	4	12	37.37	97.36	2996	this study	KJ813083	KJ813017
China	Delingha, QH	DLH3	4	12	37.37	97.36	2996	this study	KJ813084	KJ813018
China	Delingha, QH	DLH4	4	12	37.37	97.36	2996	this study	KJ813107	KJ813039
China	Delingha, QH	DLH5	4	12	37.37	97.36	2996	this study	KJ813108	KJ813040
China	Delingha, QH	DLH6	4	12	37.37	97.36	2996	this study	KJ813109	KJ813041
China	Delingha, QH	DLH7	4	12	37.37	97.36	2996	this study	KJ813110	KJ813042
China	Delingha, QH	DLH8	4	12	37.37	97.36	2996	this study	KJ813111	KJ813043
China	Delingha, QH	DLH9	4	12	37.37	97.36	2996	this study	KJ813112	KJ813044
China	Delingha, QH	DLH10	4	12	37.37	97.36	2996	this study	KJ813113	KJ813045
China	Delingha, QH	DLH11	4	12	37.37	97.36	2996	this study	KJ813114	KJ813046
China	Delingha, QH	DLH12	4	12	37.37	97.36	2996	this study	KJ813115	KJ813047
China	Erlianhaote, NM	ELH1	5	1	43.65	111.98	964	this study	KJ813091	KJ813025
China	Erlianhaote, NM	ELH2	6	4	43.6	112.01	958	this study	KJ813126	KJ813058
China	Erlianhaote, NM	ELH3	6	4	43.6	112.01	958	this study	KJ813127	KJ813059
China	Erlianhaote, NM	ELH4	6	4	43.6	112.01	958	this study	KJ813128	KJ813060
China	Erlianhaote, NM	ELH5	6	4	43.6	112.01	958	this study	KJ813129	KJ813061
China	Erlianhaote, NM	ELH6	7	5	43.65	111.98	964	this study	KJ813141	KJ813073
China	Erlianhaote, NM	ELH7	7	5	43.65	111.98	964	this study	KJ813142	KJ813074
China	Erlianhaote, NM	ELH8	7	5	43.65	111.98	964	this study	KJ813143	KJ813075
China	Erlianhaote, NM	ELH9	7	5	43.65	111.98	964	this study	KJ813144	KJ813076
China	Erlianhaote, NM	ELH10	7	5	43.65	111.98	964	this study	KJ813145	KJ813077
China	Wulan, NM	ETK1	8	3	39.22	108.03	1376	this study	KJ813104	KJ813036
China	Wulan, NM	ETK2	8	3	39.22	108.03	1376	this study	KJ813105	KJ813037
China	Wulan, NM	ETK3	8	3	39.22	108.03	1376	this study	KJ813106	KJ813038
China	Geermu, QH	GEM1	9	3	36.35	95.05	2872	this study	KJ813138	KJ813070
China	Geermu, QH	GEM2	9	3	36.35	95.05	2872	this study	KJ813139	KJ813071
China	Geermu, QH	GEM3	9	3	36.35	95.05	2872	this study	KJ813140	KJ813072
China	Gaotaixian, GS	GSS1	10	3	39.56	99.67	1324	this study	KJ813101	KJ813033
China	Gaotaixian, GS	GSS2	10	3	39.56	99.67	1324	this study	KJ813102	KJ813034
China	Gaotaixian, GS	GSS3	10	3	39.56	99.67	1324	this study	KJ813103	KJ813035
China	Habahe, XJ	HBH1	11	1	48.25	86.73	1057	this study	KJ813090	KJ813024
China	Jayuguan, GS	JYG1	12	6	39.76	98.2	1772	this study	KJ813100
China	Jayuguan, GS	JYG2	12	6	39.76	98.2	1772	this study	KJ813116	KJ813048
China	Jayuguan, GS	JYG3	12	6	39.76	98.2	1772	this study	KJ813117	KJ813049
China	Jayuguan, GS	JYG4	12	6	39.76	98.2	1772	this study	KJ813118	KJ813050
China	Jayuguan, GS	JYG5	12	6	39.76	98.2	1772	this study	KJ813119	KJ813051
China	Jayuguan, GS	JYG6	12	6	39.76	98.2	1772	this study	KJ813120	KJ813052
China	Kangbao, HB	KBS1	13	1	42.13	114.82	1305	this study	KJ813130	KJ813062
China	Kangbao, HB	KBS3	14	1	42.1	114.81	1350	this study	KJ813131	KJ813063
China	Kangbao, HB	KBS4	15	2	42.08	114.78	1380	this study	KJ813146	KJ813078
China	Kangbao, HB	KBS5	15	2	42.08	114.78	1380	this study	KJ813147	KJ813079
China	NM	NMG1	16	1	38.79	105.48	1354	this study	KJ813098	KJ813031
China	Tuanjiexiang, JL	TJX1	17	3	44.67	122.34	167	this study	KJ813132	KJ813064
China	Tuanjiexiang, JL	TJX2	17	3	44.67	122.34	167	this study	KJ813133	KJ813065
China	Tuanjiexiang, JL	TJX3	17	3	44.67	122.34	167	this study	KJ813134	KJ813066
China	Tuanjiexiang, JL	TJX4	17	3	44.67	122.34	167	this study	KT750096	KT750061
China	Tuanjiexiang, JL	TJX5	17	3	44.67	122.34	167	this study	KT750095	KT750062
China	Tuanjiexiang, JL	TJX6	17	3	44.67	122.34	167	this study	KT750094	KT750063
China	Tuanjiexiang, JL	TJX7	17	3	44.67	122.34	167	this study	KT750093	KT750064
China	Wudaoliang, QH	WDL1	18	2	35.22	93.08	4622	this study	KJ813080	KJ813014
China	Wudaoliang, QH	WDL2	18	2	35.22	93.08	4622	this study	KJ813081	KJ813015
China	Xilinguole, NM	XL1	19	6	42.71	115.93		this study	KT750092	KT750065
China	Xilinguole, NM	XL2	19	6	42.71	115.93		this study	KT750091	KT750066
China	Xilinguole, NM	XL3	19	6	42.71	115.93		this study	KT750090	KT750067
China	Xilinguole, NM	XL4	19	6	42.71	115.93		this study	KT750089	KT750068
China	Xilinguole, NM	XL5	19	6	42.71	115.93		this study	KT750088	KT750069
China	Yabulai, NM	YBL1	20	1	39.63	103.09	1251	this study	KJ813099	KJ813032
China	Yueyahu, NX	YYH1	21	3	38.61	106.61	1124	this study	KJ813135	KJ813067
China	Yueyahu, NX	YYH2	21	3	38.61	106.61	1124	this study	KJ813136	KJ813068
China	Yueyahu, NX	YYH3	21	3	38.61	106.61	1124	this study	KJ813137	KJ813069
Kazakhstan	Zaisanskaya Depression	GU797444	22	5	47.46	84.88	644	Mescherskii & Feoktistova, 2011	GU797444	GU812865
Kazakhstan	Zaisanskaya Depression	GU797445	22	5	47.46	84.88	644	Mescherskii & Feoktistova, 2011	GU797445	GU812866
Kazakhstan	Zaisanskaya Depression	GU797446	22	5	47.46	84.88	644	Mescherskii & Feoktistova, 2011	GU797446	GU812867
Kazakhstan	Zaisanskaya Depression	GU797447	22	5	47.46	84.88	644	Mescherskii & Feoktistova, 2011	GU797447	GU812868
Kazakhstan	Zaisanskaya Depression	GU797448	22	5	47.46	84.88	644	Mescherskii & Feoktistova, 2011	GU797448	GU812869
Russia	Tuva Republic	GU797449	23	8	50.05	95.11	1148	Mescherskii & Feoktistova, 2011	GU797449	GU812870
Russia	Tuva Republic	GU797450	23	8	50.05	95.11	1148	Mescherskii & Feoktistova, 2011	GU797450	GU812871
Russia	Tuva Republic	GU797451	23	8	50.05	95.11	1148	Mescherskii & Feoktistova, 2011	GU797451	GU812872
Russia	Tuva Republic	GU797452	23	8	50.05	95.11	1148	Mescherskii & Feoktistova, 2011	GU797452	GU812873
Russia	Tuva Republic	GU797453	23	8	50.05	95.11	1148	Mescherskii & Feoktistova, 2011	GU797453	GU812874
Russia	Tuva Republic	GU797454	23	8	50.05	95.11	1148	Mescherskii & Feoktistova, 2011	GU797454	GU812875
Russia	Tuva Republic	GU797455	23	8	50.05	95.11	1148	Mescherskii & Feoktistova, 2011	GU797455	GU812876
Russia	Tuva Republic	GU797456	23	8	50.05	95.11	1148	Mescherskii & Feoktistova, 2011	GU797456	GU812877
Mongolia	Lake Khar Nuur	GU797457	24	1	48.28	96.08	2519	Mescherskii & Feoktistova, 2011	GU797457	GU812878
Mongolia	southwestern Mongolia	GU797458	25	1	45.51	99.16	1334	Mescherskii & Feoktistova, 2011	GU797458	GU812879
Mongolia	southwestern Mongolia	GU797459	26	1	46.08	95.6	1089	Mescherskii & Feoktistova, 2011	GU797459	GU812880
Mongolia	southwestern Mongolia	GU797460	27	2	44.8	97.31	1307	Mescherskii & Feoktistova, 2011	GU797460	GU812881
Mongolia	southwestern Mongolia	GU797461	27	2	44.8	97.31	1307	Mescherskii & Feoktistova, 2011	GU797461	GU812882
Mongolia	southwestern Mongolia	GU797462	28	5	44.96	100.63	2094	Mescherskii & Feoktistova, 2011	GU797462	GU812883
Mongolia	southwestern Mongolia	GU797463	28	5	44.96	100.63	2094	Mescherskii & Feoktistova, 2011	GU797463	GU812884
Mongolia	southwestern Mongolia	GU797464	28	5	44.96	100.63	2094	Mescherskii & Feoktistova, 2011	GU797464	GU812885
Mongolia	southwestern Mongolia	GU797465	28	5	44.96	100.63	2094	Mescherskii & Feoktistova, 2011	GU797465	GU812886
Mongolia	southwestern Mongolia	GU797466	28	5	44.96	100.63	2094	Mescherskii & Feoktistova, 2011	GU797466	GU812887
Mongolia	southeastern Mongolia	GU797467	29	1	43.71	108.18	917	Mescherskii & Feoktistova, 2011	GU797467	GU812888
Mongolia	southern Mongolia	GU797468	30	1	42.96	102.93	1219	Mescherskii & Feoktistova, 2011	GU797468	GU812889
China	Xilinguole, NM	GU797469	31	1	43.95	116.05	987	Mescherskii & Feoktistova, 2011	GU797469	GU812890
Mongolia	southern Mongolia	JQ771081	32	1	48.47	95.03	1505	Mescherskii & Feoktistova, 2012	JQ771080
Mongolia		JQ771082	33	1	48.28	96.05	2569	Mescherskii & Feoktistova, 2012	JQ771081
Mongolia		JQ771083	34	1	46.7	96.55	1704	Mescherskii & Feoktistova, 2012	JQ771082
Mongolia		JQ771084	35	1	45.73	97.42	1406	Mescherskii & Feoktistova, 2012	JQ771083
Mongolia		JQ771085	36	3	45.95	98.07	1668	Mescherskii & Feoktistova, 2012	JQ771084
Mongolia		JQ771086	36	3	45.95	98.07	1668	Mescherskii & Feoktistova, 2012	JQ771085
Mongolia		JQ771087	36	3	45.95	98.07	1668	Mescherskii & Feoktistova, 2012	JQ771086
Mongolia		JQ771088	37	2	44.65	101.58	1587	Mescherskii & Feoktistova, 2012	JQ771087
Mongolia		JQ771089	37	2	44.65	101.58	1587	Mescherskii & Feoktistova, 2012	JQ771088
Mongolia		JQ771090	38	1	45.6	92.27	1147	Mescherskii & Feoktistova, 2012	JQ771089
Mongolia		JQ771091	39	2	45.25	95.65	1665	Mescherskii & Feoktistova, 2012	JQ771090
Mongolia		JQ771092	39	2	45.25	95.65	1665	Mescherskii & Feoktistova, 2012	JQ771091
Mongolia			40	1	43.63	94.73	765	Mescherskii & Feoktistova, 2012	JQ771092
QH, Qinghai Province; NM, Inner Mongolia; GS, Gansu Province; XJ, Xinjiang Province; JL, Jilin Province; NX, Ningxia Province; HB, Hebei Province.
